# Supplementary material for: Genetic adaptation of the human circadian clock to day-length latitudinal variations and relevance for affective disorders
Source: Genome Biol. 2014 Oct 30;15(10):499. doi: 10.1186/s13059-014-0499-7 (PMC4237747; doi:10.1186/s13059-014-0499-7)
Supplement: Additional file 2: — List of analyzed genes, significant SNPs and phenotype descriptions. [file 13059_2014_499_MOESM2_ESM.xls]

## Sheet: Analyzed genes
Additional data file 2. List of analyzed genes. Genes, as included in the 5 sets, are listed. Relevant annotations are reported as well as information concerning the presence/absence of genotyped genic SNPs in the HGDP-CEPH panel.
Core circadian components
Official gene symbol	EntrezGene ID	Description		SNPs in HGDP-CEPH Panel
ARNTL	406	Aryl hydrocarbon receptor nuclear translocator-like		Yes
ARNTL2	56938	Aryl hydrocarbon receptor nuclear translocator-like 2		Yes
CLOCK	9575	Clock homolog (mouse)		Yes
CRY1	1407	Cryptochrome 1 (photolyase-like)		Yes
CRY2	1408	Cryptochrome 2 (photolyase-like)		Yes
CSNK1D	1453	Casein kinase 1, delta		Yes
CSNK1E	1454	Casein kinase 1, epsilon		Yes
NPAS2	4862	Neuronal PAS domain protein 2		Yes
NR1D1	9572	Nuclear receptor subfamily 1, group D, member 1		Yes
PER1	5187	Period homolog 1 (Drosophila)		Yes
PER2	8864	Period homolog 2 (Drosophila)		Yes
PER3	8863	Period homolog 3 (Drosophila)		Yes
Confirmed primary RNAi hits (excluding core circadian)
Official gene symbol	EntrezGene ID	Description	Gene name in Zhang et al.	SNPs in HGDP-CEPH Panel	Phenotype
ABCC3	8714	ATP-binding cassette, sub-family C (CFTR/MRP), member 3		Yes	Long period
ABL1	25	V-abl Abelson murine leukemia viral oncogene homolog 1		Yes	Short period
ACSF3	197322	Acyl-CoA synthetase family member 3		Yes	Short period
ACTL6A	86	Actin-like 6A		Yes	Long period
AKR1C6P	NA	Homo sapiens aldo-keto reductase family 1, member C6, pseudogene (AKR1C6P), non-coding RNA	tAKR	Yes	Short period
ANKLE1	126549	Ankyrin repeat and LEM domain containing 1		Yes	Long period
ANTXR1	84168	Anthrax toxin receptor 1		Yes	Long period
ASB5	140458	Ankyrin repeat and SOCS box-containing 5		Yes	Long period
ASCC3	10973	Activating signal cointegrator 1 complex subunit 3		Yes	Long period
ATF6	22926	Activating transcription factor 6		Yes	Short period
B4GALT2	8704	UDP-Gal:betaGlcNAc beta 1,4- galactosyltransferase, polypeptide 2		Yes	Short period
BCR	613	Breakpoint cluster region		Yes	Short period
BDP1	55814	B double prime 1, subunit of RNA polymerase III transcription initiation factor IIIB		Yes	Long period
BLNK	29760	B-cell linker		Yes	High amplitude
BMP4	652	Bone morphogenetic protein 4		Yes	Long period
BRCA2	675	Breast cancer 2, early onset		Yes	High amplitude
BSCL2	26580	Bernardinelli-Seip congenital lipodystrophy 2 (seipin)		No	Long period
BTN2A2	10385	Butyrophilin, subfamily 2, member A2		Yes	Long period
C10orf137	26098	Chromosome 10 open reading frame 137		Yes	Long period
C16orf72	29035	Chromosome 16 open reading frame 72	PRO0149	Yes	Long period
C1orf109	54955	Chromosome 1 open reading frame 109		Yes	Short period
C1orf131	128061	Chromosome 1 open reading frame 131		Yes	Long period
C1orf85	112770	Chromosome 1 open reading frame 85		Yes	High amplitude
C6orf89	221477	Chromosome 6 open reading frame 89		Yes	Short period
CAD	790	Carbamoyl-phosphate synthetase 2, aspartate transcarbamylase, and dihydroorotase		Yes	High amplitude
CADM4	199731	Cell adhesion molecule 4	IGSF4C	Yes	Long period
CASC1	55259	Cancer susceptibility candidate 1		Yes	Short period
CCDC108	255101	Coiled-coil domain containing 108		Yes	High amplitude
CCDC81	60494	Coiled-coil domain containing 81		Yes	Long period
CCDC87	55231	Coiled-coil domain containing 87		No	Long period
CCT5	22948	Chaperonin containing TCP1, subunit 5 (epsilon)		Yes	Short period
CDC73	79577	Cell division cycle 73, Paf1/RNA polymerase II complex component, homolog (S. cerevisiae)	HRPT2	Yes	Long period
CDK11B	984	Cyclin-dependent kinase 11B	CDC2L1	Yes	Long period
CDK3	1018	Cyclin-dependent kinase 3		Yes	Long period
CDK6	1021	Cyclin-dependent kinase 6		Yes	Long period
CDK9	1025	Cyclin-dependent kinase 9		Yes	Long period
CEACAM21	90273	Carcinoembryonic antigen-related cell adhesion molecule 21		Yes	Short period
CFI	3426	Complement factor I	IF	Yes	Long period
CHID1	66005	Chitinase domain containing 1		Yes	Short period
CKLF	51192	Chemokine-like factor		Yes	Short period
CMTM7	112616	CKLF-like MARVEL transmembrane domain containing 7	CKLFSF7	Yes	Short period
CNNM4	26504	Cyclin M4		Yes	Short period
CNOT2	4848	CCR4-NOT transcription complex, subunit 2		Yes	Long period
COPE	11316	Coatomer protein complex, subunit epsilon		Yes	Short period
COX4NB	10328	COX4 neighbor		Yes	Short period
COX7B	1349	Cytochrome c oxidase subunit VIIb		No	Long period
CSE1L	1434	CSE1 chromosome segregation 1-like (yeast)		Yes	Long period
CSNK1A1	1452	Casein kinase 1, alpha 1		Yes	Long period
CSNK2A1	1457	Casein kinase 2, alpha 1 polypeptide		Yes	Long period
CTDP1	9150	CTD (carboxy-terminal domain, RNA polymerase II, polypeptide A) phosphatase, subunit 1		Yes	Long period
CWC15	51503	CWC15 spliceosome-associated protein homolog (S. cerevisiae)	HSPC148	Yes	Long period
CX3CL1	6376	Chemokine (C-X3-C motif) ligand 1		Yes	Long period
CXorf15	55787	Chromosome X open reading frame 15		Yes	Long period
DCLRE1A	9937	DNA cross-link repair 1A (PSO2 homolog, S. cerevisiae)		Yes	Long period
DDB1	1642	Damage-specific DNA binding protein 1, 127kDa		Yes	High amplitude
DDX3X	1654	DEAD (Asp-Glu-Ala-Asp) box polypeptide 3, X-linked		Yes	Long period
DDX56	54606	DEAD (Asp-Glu-Ala-Asp) box polypeptide 56		Yes	Short period
DENND2D	79961	DENN/MADD domain containing 2D		Yes	High amplitude
DGKQ	1609	Diacylglycerol kinase, theta 110kDa		Yes	Long period
DHFR	1719	Dihydrofolate reductase		Yes	Short period
DMAP1	55929	DNA methyltransferase 1 associated protein 1		No	High amplitude
DUSP8	1850	Dual specificity phosphatase 8		No	High amplitude
EMP2	2013	Epithelial membrane protein 2		Yes	Long period
EMR2	30817	Egf-like module containing, mucin-like, hormone receptor-like 2		Yes	Long period
ENG	2022	Endoglin (Osler-Rendu-Weber syndrome 1)		Yes	Short period
ENY2	56943	Enhancer of yellow 2 homolog (Drosophila)	e(y)2	No	Long period
FAM55D	54827	Family with sequence similarity 55, member D		Yes	Long period
FBXL3	26224	F-box and leucine-rich repeat protein 3		Yes	Long period
FBXO45	200933	F-box protein 45		Yes	Long period
FBXW11	23291	F-box and WD repeat domain containing 11		Yes	Long period
FGF10	2255	Fibroblast growth factor 10		Yes	Long period
FGF19	9965	Fibroblast growth factor 19		Yes	Long period
FHIT	2272	Fragile histidine triad gene		Yes	High amplitude
FKBP11	51303	FK506 binding protein 11, 19 kDa		No	High amplitude
FKSG2	59347	Apoptosis inhibitor (pseudogene)		Yes	Long period
FOXA3	3171	Forkhead box A3		Yes	Long period
FOXL1	2300	Forkhead box L1		No	High amplitude
FUCA1	2517	Fucosidase, alpha-L- 1, tissue		No	Short period
FZD10	11211	Frizzled homolog 10 (Drosophila)		Yes	Short period
GFAP	2670	Glial fibrillary acidic protein		Yes	Long period
GIPC2	54810	GIPC PDZ domain containing family, member 2		Yes	Long period
GJB7	375519	Gap junction protein, beta 7, 25kDa		Yes	Long period
GMFG	9535	Glia maturation factor, gamma		Yes	Short period
GPR124	25960	G protein-coupled receptor 124		Yes	Long period
GPR135	64582	G protein-coupled receptor 135		No	Long period
GPR137	56834	G protein-coupled receptor 137		No	Long period
GPR158	57512	G protein-coupled receptor 158		Yes	Long period
GPR17	2840	G protein-coupled receptor 17		Yes	Long period
GPR37L1	9283	G protein-coupled receptor 37 like 1		Yes	Long period
GPR45	11250	G protein-coupled receptor 45		No	Long period
GPR78	27201	G protein-coupled receptor 78		Yes	Short period
GPR89B	67549	G protein-coupled receptor 89	GPR89	No	Short period
GRM5	2915	Glutamate receptor, metabotropic 5		Yes	Long period
GRPR	2925	Gastrin-releasing peptide receptor		Yes	Long period
GUCY2C	2984	Guanylate cyclase 2C (heat stable enterotoxin receptor)		Yes	Short period
HCFC1	3054	Host cell factor C1 (VP16-accessory protein)		Yes	Long period
HEATR5B	54497	HEAT repeat containing 5B		Yes	Short period
HGFAC	3083	HGF activator		Yes	Short period
HIF1AN	55662	Hypoxia-inducible factor 1, alpha subunit inhibitor		Yes	Long period
HIST1H1B	3009	Histone cluster 1, H1b		No	High amplitude
HNRNPR	10236	heterogeneous nuclear ribonucleoprotein R	HNRPR	Yes	Short period
HOMER3	9454	Homer homolog 3 (Drosophila)		Yes	Long period
IFNK	56832	Interferon, kappa		No	Long period
IKBKB	3551	Inhibitor of kappa light polypeptide gene enhancer in B-cells, kinase beta		Yes	Long period
INTS2	57508	Integrator complex subunit 2		Yes	Long period
IRF4	3662	Interferon regulatory factor 4		Yes	High amplitude
ITGA2B	3674	Integrin, alpha 2b (platelet glycoprotein IIb of IIb/IIIa complex, antigen CD41)		Yes	Long period
JAZF1	221895	JAZF zinc finger 1		Yes	Long period
JUND	3727	Jun D proto-oncogene		No	Long period
KCNG2	26251	Potassium voltage-gated channel, subfamily G, member 2		Yes	Long period
KCNJ1	3758	Potassium inwardly-rectifying channel, subfamily J, member 1		Yes	Long period
KCNT2	343450	Potassium channel, subfamily T, member 2	SLICK	Yes	Long period
KIAA1797	54914	KIAA1797		Yes	Long period
KPNA4	3840	Karyopherin alpha 4 (importin alpha 3)		Yes	Long period
LBX1	10660	Ladybird homeobox 1		No	Short period
LHCGR	3973	Luteinizing hormone/choriogonadotropin receptor		Yes	Long period
LHX1	3975	LIM homeobox 1		No	Long period
LILRB1	10859	Leukocyte immunoglobulin-like receptor, subfamily B (with TM and ITIM domains), member 1		Yes	Short period
LIMK1	3984	LIM domain kinase 1		Yes	Long period
LIPG	9388	Lipase, endothelial		Yes	Long period
LOXL3	84695	Lysyl oxidase-like 3		Yes	High amplitude
LPHN1	22859	Latrophilin 1		Yes	Long period
LSM7	51690	LSM7 homolog, U6 small nuclear RNA associated (S. cerevisiae)		Yes	Long period
LYG1	129530	Lysozyme G-like 1		Yes	Short period
MAGEA12	4111	Melanoma antigen family A, 12		No	Short period
MAP3K11	4296	Mitogen-activated protein kinase kinase kinase 11		Yes	Long period
MAP3K2	10746	Mitogen-activated protein kinase kinase kinase 2		Yes	Long period
MAP7D1	55700	MAP7 domain containing 1		Yes	High amplitude
MAPK8	5599	Mitogen-activated protein kinase 8		Yes	Long period
MARCH4	57574	Membrane-associated ring finger (C3HC4) 4		Yes	Long period
MED30	90390	Mediator complex subunit 30	THRAP6	Yes	Long period
MEPCE	56257	Methylphosphate capping enzyme		No	Long period
METTL11B	149281	Methyltransferase like 11B		Yes	Long period
MFNG	4242	MFNG O-fucosylpeptide 3-beta-N-acetylglucosaminyltransferase		No	Long period
MKL1	57591	Megakaryoblastic leukemia (translocation) 1		Yes	Long period
MMP3	4314	Matrix metallopeptidase 3 (stromelysin 1, progelatinase)		Yes	Short period
MOSC2	54996	MOCO sulphurase C-terminal domain containing 2		Yes	Short period
MPG	4350	N-methylpurine-DNA glycosylase		Yes	Short period
MPND	84954	MPN domain containing		Yes	Short period
MRGPRE	116534	MAS-related GPR, member E		Yes	Long period
MT2A	4502	Metallothionein 2A		No	Short period
MT3	4504	Metallothionein 3		No	High amplitude
MTOR	2475	FK506 binding protein 12-rapamycin associated protein 1	FRAP1	Yes	Long period
MYOC	4653	Myocilin, trabecular meshwork inducible glucocorticoid response		Yes	Long period
NAE1	8883	Amyloid beta precursor protein binding protein 1	APPBP1	Yes	Long period
NAGLU	4669	N-acetylglucosaminidase, alpha- (Sanfilippo disease IIIB)		No	Long period
NCL	4691	Nucleolin		Yes	Long period
NFE2	4778	Nuclear factor (erythroid-derived 2), 45kDa		No	Long period
NHP2	55651	Nucleolar protein family A, member 2 (H/ACA small nucleolar RNPs)	NOLA2	Yes	Long period
NMNAT1	64802	Nicotinamide nucleotide adenylyltransferase 1		Yes	High amplitude
NOB1	28987	NIN1/RPN12 binding protein 1 homolog (S. cerevisiae)	NOB1P	Yes	Long period
NOL6	65083	Nucleolar protein family 6 (RNA-associated)		Yes	Long period
NPC1L1	29881	NPC1 (Niemann-Pick disease, type C1, gene)-like 1		Yes	Short period
NR0B2	8431	Nuclear receptor subfamily 0, group B, member 2		No	Short period
NUFIP2	57532	Nuclear fragile X mental retardation protein interacting protein 2		Yes	Short period
NUP88	4927	Nucleoporin 88kDa		Yes	Long period
NYX	60506	Nyctalopin		Yes	Long period
OPN1LW	5956	Opsin 1 (cone pigments), long-wave-sensitive (color blindness, protan)		No	Long period
OPN1MW	2652	Opsin 1 (cone pigments), medium-wave-sensitive (color blindness, deutan)		No	Long period
OPN5	221391	Opsin 5		Yes	Long period
OR1E1	8387	Olfactory receptor, family 1, subfamily E, member 1		No	Long period
OR2W1	26692	Olfactory receptor, family 2, subfamily W, member 1		Yes	High amplitude
OR51B2	79345	Olfactory receptor, family 51, subfamily B, member 2		Yes	Short period
P2RY10	27334	Purinergic receptor P2Y, G-protein coupled, 10		Yes	Long period
PANK2	80025	Pantothenate kinase 2 (Hallervorden-Spatz syndrome)		Yes	Long period
PAPOLB	56903	Poly(A) polymerase beta (testis specific)		No	Long period
PAQR4	124222	Progestin and adipoQ receptor family member IV		No	Long period
PARD6A	50855	Par-6 partitioning defective 6 homolog alpha (C. elegans)		No	Long period
PDE1B	5153	Phosphodiesterase 1B, calmodulin-dependent		Yes	High amplitude
PDGFC	56034	Platelet derived growth factor C		Yes	Long period
PEA15	8682	Phosphoprotein enriched in astrocytes 15		Yes	High amplitude
PEF1	553115	Penta-EF-hand domain containing 1	PEF	Yes	Long period
PEG3	5178	Paternally expressed 3		Yes	Long period
PFKP	5214	Phosphofructokinase, platelet		Yes	Short period
PHEX	5251	Phosphate regulating endopeptidase homolog, X-linked (hypophosphatemia, vitamin D resistant rickets)		Yes	Long period
PHF23	79142	PHD finger protein 23		Yes	Long period
PIAS1	8554	Protein inhibitor of activated STAT, 1		Yes	High amplitude
PIK3R5	23533	Phosphoinositide-3-kinase, regulatory subunit 5, p101		Yes	Long period
PKLR	5313	Pyruvate kinase, liver and RBC		Yes	Long period
PKP1	5317	Plakophilin 1 (ectodermal dysplasia/skin fragility syndrome)		Yes	Long period
PLEKHJ1	55111	Pleckstrin homology domain containing, family J member 1		No	Short period
PNRC2	55629	Proline-rich nuclear receptor coactivator 2		No	Long period
POLR2B	5431	Polymerase (RNA) II (DNA directed) polypeptide B, 140kDa		Yes	Long period
POLR3F	10621	Polymerase (RNA) III (DNA directed) polypeptide F, 39 kDa		Yes	Long period
POP1	10940	Processing of precursor 1, ribonuclease P/MRP subunit (S. cerevisiae)		Yes	Long period
PPM1B	5495	Protein phosphatase 1B (formerly 2C), magnesium-dependent, beta isoform		Yes	Short period
PRKCI	5584	Protein kinase C, iota		Yes	Long period
PRPF4	9128	PRP4 pre-mRNA processing factor 4 homolog (yeast)		Yes	Long period
PRSS38	339501	Marapsin 2	MPN2	Yes	Long period
PSMD13	5719	Proteasome (prosome, macropain) 26S subunit, non-ATPase, 13		Yes	Long period
PTGER3	5733	Prostaglandin E receptor 3 (subtype EP3)		Yes	Long period
PTK2	5747	PTK2 protein tyrosine kinase 2		Yes	Long period
PWP2	5822	PWP2 periodic tryptophan protein homolog (yeast)	PWP2H	Yes	Long period
RAB20	55647	RAB20, member RAS oncogene family		Yes	Long period
RAB3A	5864	RAB3A, member RAS oncogene family		Yes	Long period
RABGEF1	27342	RAB guanine nucleotide exchange factor (GEF) 1		Yes	Long period
RANBP6	26953	RAN binding protein 6		No	Short period
RAP1GAP	5909	RAP1 GTPase activating protein	RAP1GA1	Yes	Long period
RBL1	5933	Retinoblastoma-like 1 (p107)		Yes	Long period
RBM43	375287	RNA binding motif protein 43		Yes	Long period
RBX1	9978	Ring-box 1		No	Long period
RCC2	55920	Regulator of chromosome condensation 2	TD-60	Yes	Short period
RCVRN	5957	Recoverin	RCV1	Yes	Short period
RETN	56729	Resistin		Yes	Long period
RING1	6015	Ring finger protein 1		Yes	Long period
RNF34	80196	Ring finger protein 34		Yes	Long period
RNPC3	55599	RNA-binding region (RNP1, RRM) containing 3	RNP	No	High amplitude
RRH	10692	Retinal pigment epithelium-derived rhodopsin homolog		Yes	Long period
RRP12	23223	Ribosomal RNA processing 12 homolog (S. cerevisiae)		Yes	Long period
RXFP4	339403	Relaxin/insulin-like family peptide receptor 4	RLN3R2	No	Long period
SART3	9733	Squamous cell carcinoma antigen recognized by T cells 3		Yes	Long period
SCAMP2	10066	Secretory carrier membrane protein 2		Yes	High amplitude
SCARA3	51435	Scavenger receptor class A, member 3		Yes	Short period
SCHIP1	29970	Schwannomin interacting protein 1		Yes	Short period
SEC13	6396	SEC13 homolog (S. cerevisiae)	SEC13L1	Yes	Long period
SEC16B	89866	SEC16 homolog B (S. cerevisiae)	RGPR	Yes	Long period
SELO	83642	Selenoprotein O		Yes	Short period
SERINC1	57515	Serine incorporator 1	TDE2	Yes	Long period
SERPINA12	145264	Serpin peptidase inhibitor, clade A (alpha-1 antiproteinase, antitrypsin), member 12		Yes	Long period
SERPINC1	462	Serpin peptidase inhibitor, clade C (antithrombin), member 1		Yes	Short period
SF1	7536	Splicing factor 1		Yes	Long period
SH3GL2	6456	SH3-domain GRB2-like 2		Yes	Short period
SKIV2L2	23517	Superkiller viralicidic activity 2-like 2 (S. cerevisiae)		Yes	High amplitude
SLC22A8	9376	Solute carrier family 22 (organic anion transporter), member 8		Yes	Long period
SLC24A3	57419	Solute carrier family 24 (sodium/potassium/calcium exchanger), member 3		Yes	Long period
SLC32A1	140679	Solute carrier family 32 (GABA vesicular transporter), member 1		No	Long period
SLC34A3	142680	Solute carrier family 34 (sodium phosphate), member 3		No	Long period
SLC3A1	6519	Solute carrier family 3 (cystine, dibasic and neutral amino acid transporters, activator of cystine, dibasic and neutral amino acid transport), member 1		Yes	Long period
SLC8A2	6543	Solute carrier family 8 (sodium-calcium exchanger), member 2		Yes	High amplitude
SOCS4	122809	Suppressor of cytokine signaling 4		Yes	Long period
SPRR1B	6699	Small proline-rich protein 1B (cornifin)		No	Short period
SRPRB	58477	Signal recognition particle receptor, B subunit		Yes	Long period
SSBP1	6742	Single-stranded DNA binding protein 1		Yes	Long period
SUCNR1	56670	Succinate receptor 1		Yes	Long period
SUN5	140732	Sperm associated antigen 4-like	SPAG4L	Yes	Long period
SUV420H1	51111	Suppressor of variegation 4-20 homolog 1 (Drosophila)		Yes	High amplitude
TBC1D9	23158	TBC1 domain family, member 9 (with GRAM domain)		Yes	Short period
TBCB	1155	Tubulin folding cofactor B		No	Short period
TCTA	6988	T-cell leukemia translocation altered gene		No	High amplitude
TH	7054	Tyrosine hydroxylase		Yes	Long period
TMEM130	222865	Transmembrane protein 130		Yes	Short period
TMEM2	23670	Transmembrane protein 2		Yes	Long period
TNK2	10188	Tyrosine kinase, non-receptor, 2		Yes	Long period
TPO	7173	Thyroid peroxidase		Yes	Long period
TRIM59	286827	Tripartite motif-containing 59		Yes	Long period
TRPM4	54795	Transient receptor potential cation channel, subfamily M, member 4		Yes	Long period
TRRAP	8295	Transformation/transcription domain-associated protein		Yes	High amplitude
TSHB	7252	Thyroid stimulating hormone, beta		No	Long period
TUBA1B	10376	Tubulin, alpha 1b	KALPHA1	Yes	Long period
UBA3	9039	Ubiquitin-like modifier activating enzyme 3	UBE1C	Yes	Long period
UBAP2	55833	Ubiquitin associated protein 2		Yes	Long period
UBE2B	7320	Ubiquitin-conjugating enzyme E2B (RAD6 homolog)		Yes	Long period
UBQLN4	56893	Ubiquilin 4		Yes	Short period
UNC119	9094	Unc-119 homolog (C. elegans)		Yes	Long period
UNC45B	146862	Unc-45 homolog B (C. elegans)	CMYA4	Yes	Long period
URGCP	55665	Up-regulated gene 4	URG4	Yes	High amplitude
USP1	7398	Ubiquitin specific peptidase 1		Yes	Long period
WDR86	349136	WD repeat domain 86		Yes	Long period
WNT2	7472	Wingless-type MMTV integration site family member 2		Yes	Long period
YTHDC1	CDK11B	YTH domain containing 1	YT521	Yes	Long period
ZADH2	284273	Zinc binding alcohol dehydrogenase, domain containing 2		Yes	Long period
ZMAT3	64393	Zinc finger, matrin type 3		Yes	Long period
ZMYM3	9203	Zinc finger, MYM-type 3	ZNF261	Yes	Long period
ZNF273	10793	Zinc finger protein 273		Yes	Short period
ZNF358	140467	Zinc finger protein 358		Yes	Short period
ZNF75D	7626	Zinc finger protein 75 (D8C6)	ZNF75	Yes	High amplitude
ZNF91	7644	Zinc finger protein 91		Yes	Long period
Mouse circadian/sleep disturbance (excluding core circadian)
Official gene symbol	EntrezGene ID	Description	In other set	SNPs in HGDP-CEPH Panel
AANAT	15	Arylalkylamine N-acetyltransferase		No
ADCYAP1	116	Adenylate cyclase activating polypeptide 1 (pituitary)		Yes
ADCYAP1R1	117	Adenylate cyclase activating polypeptide 1 (pituitary) receptor type I		Yes
ADORA1	134	Adenosine A1 receptor		Yes
APP	351	Amyloid beta (A4) precursor protein (peptidase nexin-II, Alzheimer disease)		Yes
ATOH7	220202	Atonal homolog 7 (Drosophila)		Yes
BHLHE40	8553	Basic helix-loop-helix family, member e40		Yes
BHLHE41	79365	Basic helix-loop-helix family, member e41		No
BSX	390259	Brain-specific homeobox		Yes
BTBD9	114781	BTB (POZ) domain containing 9		Yes
CACNA1B	774	Calcium channel, voltage-dependent, N type, alpha 1B subunit		Yes
CACNA1G	8913	Calcium channel, voltage-dependent, T type, alpha 1G subunit		Yes
CADPS2	93664	Ca2+-dependent activator protein for secretion 2		Yes
CAMK2A	815	Calcium/calmodulin-dependent protein kinase (CaM kinase) II alpha		Yes
CCKAR	886	Cholecystokinin A receptor		Yes
CHRNB2	1141	Cholinergic receptor, nicotinic, beta 2 (neuronal)		Yes
CREB1	1385	CAMP responsive element binding protein 1		Yes
CREM	1390	CAMP responsive element modulator		Yes
CRX	1406	Cone-rod homeobox		Yes
DBP	1628	D site of albumin promoter (albumin D-box) binding protein		No
DLGAP3	58512	Discs, large (Drosophila) homolog-associated protein 3		Yes
DRD3	1814	Dopamine receptor D3		Yes
DRD4	1815	Dopamine receptor D4		No
EBF2	64641	Early B-cell factor 2		Yes
FBXL3	26224	F-box and leucine-rich repeat protein 3	in RNAi hit set	Yes
FBXW11	23291	F-box and WD repeat domain containing 11	in RNAi hit set	Yes
FOS	2353	V-fos FBJ murine osteosarcoma viral oncogene homolog		Yes
FOSB	2354	FBJ murine osteosarcoma viral oncogene homolog B		Yes
FYN	2534	FYN oncogene related to SRC, FGR, YES		Yes
GHRH	2691	Growth hormone releasing hormone		Yes
GHRL	51738	Ghrelin/obestatin preprohormone		Yes
GNAT1	2779	Guanine nucleotide binding protein (G protein), alpha transducing activity polypeptide 1		No
GTF2IRD1	9569	GTF2I repeat domain containing 1		Yes
HCRT	3060	Hypocretin (orexin) neuropeptide precursor		No
HCRTR2	3062	Hypocretin (orexin) receptor 2		Yes
HDAC3	8841	Histone deacetylase 3		Yes
HOXB8	3218	Homeobox B8		No
HPRT1	3251	Hypoxanthine phosphoribosyltransferase 1 (Lesch-Nyhan syndrome)		Yes
HRH1	3269	Histamine receptor H1		Yes
HRH3	11255	Histamine receptor H3		No
HTR7	3363	5-hydroxytryptamine (serotonin) receptor 7 (adenylate cyclase-coupled)		Yes
ID2	3398	Inhibitor of DNA binding 2, dominant negative helix-loop-helix protein		No
IDUA	3425	Iduronidase, alpha-L-		Yes
IL10	3586	Interleukin 10		Yes
IL1R1	3554	Interleukin 1 receptor, type I		Yes
IL6	3569	Interleukin 6 (interferon, beta 2)		Yes
KCNB2	9312	Potassium voltage-gated channel, Shab-related subfamily, member 2		Yes
KCNMA1	3778	Potassium large conductance calcium-activated channel, subfamily M, alpha member 1		Yes
LEP	3952	Leptin (obesity homolog, mouse)		Yes
MAGEL2	54551	MAGE-like 2		No
MAP6	4135	Microtubule-associated protein 6		Yes
MC4R	4160	Melanocortin 4 receptor		No
MCHR1	2847	Melanin-concentrating hormone receptor 1		Yes
MTNR1A	4543	Melatonin receptor 1A		Yes
NAGLU	4669	N-acetylglucosaminidase, alpha- (Sanfilippo disease IIIB)	in RNAi hit set	No
NCAM1	4684	Neural cell adhesion molecule 1		Yes
NCOR1	9611	Nuclear receptor co-repressor 1		Yes
NFIL3	4783	Nuclear factor, interleukin 3 regulated		Yes
NGB	58157	Neuroglobin		Yes
NMU	10874	Neuromedin U		Yes
NONO	4841	Non-POU domain containing, octamer-binding		No
NOS1	4842	Nitric oxide synthase 1 (neuronal)		Yes
NOS2A	4843	Nitric oxide synthase 2A (inducible, hepatocytes)		Yes
NOX3	50508	NADPH oxidase 3		Yes
NPY2R	4887	Neuropeptide Y receptor Y2		No
NR1D2	9975	Nuclear receptor subfamily 1, group D, member 2		Yes
NR2F6	2063	Nuclear receptor subfamily 2, group F, member 6		Yes
OMA1	115209	OMA1 homolog, zinc metallopeptidase (S. cerevisiae)		Yes
OPN4	94233	Opsin 4 (melanopsin)		Yes
OXT	5020	Oxytocin, prepro- (neurophysin I)		No
PDE6B	5158	Phosphodiesterase 6B, cGMP-specific, rod, beta (congenital stationary night blindness 3, autosomal dominant)		Yes
PHLPP1	23239	PH domain and leucine rich repeat protein phosphatase		Yes
PMCH	5367	Pro-melanin-concentrating hormone		No
POU4F2	5458	POU class 4 homeobox 2		No
POU4F3	5459	POU class 4 homeobox 3		No
PPARG	5468	Peroxisome proliferator-activated receptor gamma		Yes
PRKAA1	5562	Protein kinase, AMP-activated, alpha 1 catalytic subunit		Yes
PRKAA2	5563	Protein kinase, AMP-activated, alpha 2 catalytic subunit		Yes
PRKG1	5592	Protein kinase, cGMP-dependent, type I		Yes
PRKG2	5593	Protein kinase, cGMP-dependent, type II		Yes
PRNP	5621	Prion protein (p27-30) (Creutzfeldt-Jakob disease, Gerstmann-Strausler-Scheinker syndrome, fatal familial insomnia)		Yes
PROK1	84432	Prokineticin 1		Yes
PROK2	60675	Prokineticin 2		Yes
PROKR2	128674	Prokineticin receptor 2		Yes
PTEN	5728	Phosphatase and tensin homolog (mutated in multiple advanced cancers 1)		Yes
PTGS1	5742	Prostaglandin-endoperoxide synthase 1 (prostaglandin G/H synthase and cyclooxygenase)		Yes
RAB3A	5864	RAB3A, member RAS oncogene family	in RNAi hit set	No
RAI1	10743	Retinoic acid induced 1		Yes
RASD1	51655	RAS, dexamethasone-induced 1		No
RAX	30062	Retina and anterior neural fold homeobox		Yes
RORA	6095	RAR-related orphan receptor A		Yes
RORB	6096	RAR-related orphan receptor B		Yes
SLC18A2	6571	Solute carrier family 18 (vesicular monoamine), member 2		Yes
SLC6A4	6532	Solute carrier family 6 (neurotransmitter transporter, serotonin), member 4		Yes
SYT10	341359	Synaptotagmin X		Yes
TH	7054	Tyrosine hydroxylase	in RNAi hit set	Yes
TMUB1	83590	Transmembrane and ubiquitin-like domain containing 1		No
TNC	3371	Tenascin C (hexabrachion)		Yes
TNFRSF11A	8792	Tumor necrosis factor receptor superfamily, member 11a, NFKB activator		Yes
TNFRSF1A	7132	Tumor necrosis factor receptor superfamily, member 1A		Yes
TNFRSF1B	7133	Tumor necrosis factor receptor superfamily, member 1B		Yes
TPH2	121278	Tryptophan hydroxylase 2		Yes
UBE3A	7337	Ubiquitin protein ligase E3A (human papilloma virus E6-associated protein, Angelman syndrome)		Yes
USP2	9099	Ubiquitin specific peptidase 2		Yes
VGF	7425	VGF nerve growth factor inducible		No
VIP	7432	Vasoactive intestinal peptide		Yes
VIPR2	7434	Vasoactive intestinal peptide receptor 2		Yes
Mendelian diseases causing sleep disturbance in humans (excluding genes in sets above)
Official gene symbol	EntrezGene ID	Description	In other set	SNPs in HGDP-CEPH Panel
AANAT	15	Arylalkylamine N-acetyltransferase	in mouse set	No
BHLHE41	79365	Basic helix-loop-helix family, member e41	in mouse set	No
CDKL5	6792	Cyclin-dependent kinase-like 5		Yes
DHCR7	1717	7-dehydrocholesterol reductase		Yes
DMPK	1760	Dystrophia myotonica-protein kinase		Yes
EHMT1	79813	Euchromatic histone-lysine N-methyltransferase 1		Yes
FMR1	2332	Fragile X mental retardation 1		Yes
FOXG1	2290	Forkhead box G1		No
HCRT	3060	Hypocretin (orexin) neuropeptide precursor	in mouse set	No
HDAC4	9759	Histone deacetylase 4		Yes
MBD5	55777	Methyl-CpG binding domain protein 5		Yes
MECP2	4204	Methyl CpG binding protein 2 (Rett syndrome)		Yes
NRXN1	9378	Neurexin 1		Yes
RAI1	10743	Retinoic acid induced 1	in mouse set	Yes
SHANK3	85358	SH3 and multiple ankyrin repeat domains 3		Yes
SLC2A1	6513	Solute carrier family 2 (facilitated glucose transporter), member 1		Yes
UBE3A	7337	Ubiquitin protein ligase E3A (human papilloma virus E6-associated protein, Angelman syndrome)	in mouse set	Yes
Melanopsin signalling
Official gene symbol	EntrezGene ID	Description		SNPs in HGDP-CEPH Panel
DRD1	1812	Dopamine receptor D1		Yes
GNA11	2767	Guanine nucleotide binding protein (G protein), alpha 11 (Gq class)		Yes
GNAQ	2776	Guanine nucleotide binding protein (G protein), q polypeptide		Yes
GNAS	2778	GNAS complex locus		Yes
GNB2L1	10399	Guanine nucleotide binding protein (G protein), beta polypeptide 2-like 1		Yes
INADL	10207	InaD-like (Drosophila)		Yes
PIK3R1	5295	Phosphoinositide-3-kinase, regulatory subunit 1 (alpha)		Yes
PLCB4	5332	Phospholipase C, beta 4		Yes
PRKCA	5578	Protein kinase C, alpha		Yes
PRKCZ	5590	Protein kinase C, zeta		Yes
SLC9A3R1	9368	Solute carrier family 9, subfamily A (NHE3, cation proton antiporter 3), member 3 regulator 1		Yes
TRPC6	7225	Transient receptor potential cation channel, subfamily C, member 6		Yes
TRPC7	57113	Transient receptor potential cation channel, subfamily C, member 7		Yes

## Sheet: Significant SNPs and phenotypes
SNPs showing significant associations with Δphotoperiod are reported. Relevant phenotypes for mouse models of circadian/sleep disturbance and human mendelian disease are reported
Core circadian components
SNP	Gene	Kendall's rank correlation coefficient (tau)	Tau rank	Kendall's rank correlation p value
rs11048980	ARNTL2	0.545508	0.999544	7.167376e-08
rs6811520	CLOCK	0.418924	0.977706	1.444438e-05
rs11038695	CRY2	0.399222	0.956927	1.626214e-04
rs11653735	CSNK1D	0.377555	0.958129	2.170991e-04
rs4789846	CSNK1D	0.396361	0.970137	5.545552e-05
rs5995572	CSNK1E	0.428308	0.984492	1.052823e-05
rs3849377	NPAS2	0.383969	0.9596	7.075682e-05
rs3849381	NPAS2	0.476991	0.995406	1.428614e-06
rs17654772	NPAS2	0.512574	0.998145	2.548977e-07
rs11123854	NPAS2	0.385912	0.967907	8.306602e-05
rs13414074	NPAS2	0.388313	0.95511	1.736624e-04
rs13025524	NPAS2	0.388322	0.963204	6.491431e-05
rs3754677	NPAS2	0.467176	0.992541	1.331233e-06
rs3754678	NPAS2	0.486488	0.995205	4.496831e-07
rs3768991	NPAS2	0.406728	0.968823	2.621854e-05
rs4663868	PER2	0.385548	0.962395	9.462200e-05
rs10462023	PER2	0.369748	0.952908	1.313779e-04
Confirmed primary RNAi hits (excluding core circadian)
SNP	Gene	Kendall's rank correlation coefficient (tau)	Tau rank	Kendall's rank correlation p value
rs2583839	ABL1	0.492931	0.994259	3.463134e-07
rs10751508	ABL1	0.493903	0.994645	3.086769e-07
rs2855160	ABL1	0.458065	0.98869	2.277297e-06
rs2791731	ABL1	0.48376	0.992974	5.679151e-07
rs2583836	ABL1	0.493903	0.994645	3.071131e-07
rs6546477	ANTXR1	0.44029	0.984743	5.150331e-06
rs4854537	ANTXR1	0.535728	0.998698	3.051619e-08
rs7569175	ANTXR1	0.492355	0.996348	3.601526e-07
rs12713670	ANTXR1	0.568261	0.999623	4.331466e-09
rs7600244	ANTXR1	0.518587	0.997765	1.066323e-07
rs12193789	ASCC3	0.459201	0.993974	9.351216e-06
rs905594	ATF6	0.482416	0.99404	6.152168e-07
rs11581556	ATF6	0.484173	0.995111	7.325599e-07
rs4657121	ATF6	0.461447	0.991825	2.204165e-06
rs5996513	BCR	0.473651	0.995667	6.379520e-06
rs8	CDK6	0.505712	0.998482	9.581180e-07
rs2304593	CMTM7	0.455626	0.992829	5.239146e-06
rs2279103	CTDP1	0.540267	0.998924	6.403214e-08
rs657801	DENND2D	0.432461	0.982677	9.279990e-06
rs2354420	EMP2	0.442913	0.988162	6.386460e-06
rs11792480	ENG	0.444865	0.989273	1.280656e-05
rs550897	FAM55D	0.531858	0.998193	3.669694e-08
rs487707	FAM55D	0.422299	0.976913	1.248946e-05
rs1011814	FGF10	0.479818	0.993827	6.501264e-07
rs2121875	FGF10	0.454512	0.988871	2.419201e-06
rs17338297	FHIT	0.445773	0.988835	7.177027e-06
rs7627398	FHIT	0.42928	0.978105	8.706129e-06
rs1447971	FHIT	0.450973	0.987796	3.029831e-06
rs17627738	FHIT	0.425397	0.983522	1.217485e-05
rs17679400	FHIT	0.511926	0.998031	1.364554e-07
rs13087545	FHIT	0.429143	0.981854	1.175468e-05
rs13087596	FHIT	0.480808	0.994615	7.376696e-07
rs2765710	GPR158	0.496757	0.996627	2.707088e-07
rs1416995	GPR158	0.509328	0.997603	1.267004e-07
rs1413402	GPR158	0.496368	0.99655	2.921247e-07
rs10508695	GPR158	0.422945	0.980747	1.244832e-05
rs10765770	GRM5	0.422578	0.979314	1.208292e-05
rs7119749	GRM5	0.43843	0.982906	5.571889e-06
rs12787863	GRM5	0.495784	0.996127	3.597384e-07
rs12795125	GRM5	0.486911	0.9954	5.900417e-07
rs480015	GRM5	0.42318	0.977208	1.165024e-05
rs17422	HCFC1	0.505914	0.99704	1.623179e-07
rs11586100	HNRPR	0.444275	0.983677	4.271088e-06
rs1122821	HOMER3	0.429771	0.980485	8.659599e-06
rs2158622	JAZF1	0.448378	0.990659	5.809770e-06
rs9952025	LIPG	0.461131	0.994426	1.268578e-05
rs207873	MARCH4	0.460603	0.989395	1.769565e-06
rs955816	MARCH4	0.463427	0.991486	1.735139e-06
rs566125	MMP3	0.481133	0.994687	1.246540e-06
rs710080	MPG	0.508655	0.997815	1.641303e-07
rs7080240	PFKP	0.424937	0.979905	1.014395e-05
rs1053000	PFKP	0.432969	0.988127	9.234434e-06
rs578096	PTGER3	0.429502	0.984532	1.271978e-05
rs2020945	PWP2	0.525431	0.997789	5.639574e-08
rs2838490	PWP2	0.513153	0.997026	1.061244e-07
rs11617401	RAB20	0.500577	0.997203	5.288467e-07
rs1204897	RCC2	0.434988	0.986745	6.859075e-06
rs17682132	RCVRN	0.51056	0.997646	3.071789e-07
rs492786	SCARA3	0.439679	0.982123	6.858076e-06
rs2621314	SCHIP1	0.470588	0.993328	1.132842e-06
rs7646959	SCHIP1	0.446647	0.986269	3.683683e-06
rs4680500	SCHIP1	0.483022	0.993281	5.718921e-07
rs7649056	SCHIP1	0.443681	0.987693	4.426877e-06
rs4680505	SCHIP1	0.428627	0.977677	8.732118e-06
rs9812406	SCHIP1	0.508216	0.997601	1.487256e-07
rs6695715	SEC16B	0.425729	0.981771	1.112522e-05
rs3808750	SH3GL2	0.442242	0.984358	4.605763e-06
rs7047514	SH3GL2	0.427152	0.986078	1.059255e-05
rs3808693	SH3GL2	0.452149	0.991613	7.094103e-06
rs10491539	SH3GL2	0.448001	0.987572	3.410357e-06
rs2209437	SH3GL2	0.485082	0.993523	5.411287e-07
rs2224957	SH3GL2	0.498287	0.995901	2.399144e-07
rs6081636	SLC24A3	0.440697	0.988458	5.980309e-06
rs830142	SLC8A2	0.456716	0.993243	6.858007e-06
rs732611	TBC1D9	0.543081	0.999205	4.320951e-08
rs2163322	TBC1D9	0.46154	0.989097	1.887069e-06
rs12640364	TBC1D9	0.424059	0.977079	1.087437e-05
rs1514685	TPO	0.527163	0.997796	5.156044e-08
rs4425120	TPO	0.486798	0.993876	5.001628e-07
rs13398180	TPO	0.451417	0.992155	3.128705e-06
rs11760463	WDR86	0.411722	0.97468	1.278701e-05
rs10227271	WNT2	0.436211	0.983179	6.380512e-06
Mouse circadian/sleep disturbance (excluding core circadian)
SNP	Gene	Kendall's rank correlation coefficient (tau)	Tau rank	Kendall's rank correlation p value		Phenotype	References
rs3753472	ADORA1	0.424475	0.981212	1.154884e-05		Reduced rebound slow-wave activity response in KO mice	[1]
rs2830044	APP	0.442918	0.985113	8.636748e-06		Transgenic show sundowning-like behavior; more active during dark phase	[2]
rs228188	BTBD9	0.464168	0.992735	3.148962e-06		Mutant mice display decreased sleep and increased wake times during the rest phase	[3]
rs7801807	CADPS2	0.454122	0.992875	1.464732e-05		KO mice exhibit a longer intrinsic rhythmicity under constant dark conditions	[4]
rs2171079	EBF2	0.438655	0.98928	6.122813e-06		KO mice spend more time in nREM, REM sleep, and much less time in wake compared with wild-type mice; shorter REM latency compared with wild-type mice	[5]
rs17818083	EBF2	0.460423	0.99206	2.923767e-06
rs809192	FYN	0.431273	0.986486	1.270158e-05		Under constant dark condition, the period of the circadian rhythm of the locomotor activity is significantly longer in KO mice	[6]
rs2134294	HCRTR2	0.438578	0.985595	5.922946e-06		KO mice have poor maintenance of wakefulness indicative of sleepiness and fragmented sleep	[7]
rs4571768	KCNB2	0.46996	0.991625	1.215503e-06		Abnormal sleep pattern	European Mouse Mutant Archive, "Information obtained from the European Mouse Mutant Archive (EMMA)" Unpublished 2003-2012;
rs17187747	KCNB2	0.48052	0.993516	6.700364e-07
rs11784364	KCNB2	0.418233	0.978591	1.588362e-05
rs1897592	KCNMA1	0.505144	0.996488	1.637538e-07		Decreased circadian amplitude of locomotor activity in KO mice	[8]
rs2116829	KCNMA1	0.517613	0.997826	9.126432e-08
rs12762512	KCNMA1	0.53445	0.998781	4.856978e-08
rs3844118	KCNMA1	0.413401	0.975973	1.797828e-05
rs1943620	NCAM1	0.553776	0.999654	9.773843e-09		Loss of circadian rhythmicity under constant darkness in KO mice	[9]
rs1836796	NCAM1	0.571647	0.999405	3.428084e-09
rs1821693	NCAM1	0.511255	0.996286	1.204827e-07
rs2850303	NCAM1	0.452253	0.986891	3.384403e-06
rs584427	NCAM1	0.471449	0.99126	1.161444e-06
rs10774910	NOS1	0.462243	0.990185	1.693455e-06		KO mice spend less time in REM sleep as a result of fewer REM episodes and lengthened duration of the inter REM intervals	[10]
rs7959232	NOS1	0.449491	0.987924	3.678318e-06
rs2294678	NOX3	0.421321	0.979892	1.530297e-05		Larger circadian body temperature amplitude in mutant mice	[11]
rs12043436	OMA1	0.459184	0.990925	2.192481e-06		Abnormal circadian temperature homeostasis in KO mice	[12]
rs595146	PHLPP1	0.477425	0.999645	1.463727e-05		KO mice have impaired capacity to stabilize the circadian period after light-induced resetting, producing a large phase shift after light resetting	[13]
rs10822867	PRKG1	0.467985	0.993706	1.606837e-06		KO mice show re-distribution of sleep and wakefulness, less time spent in REM sleep	[14]
rs4935274	PRKG1	0.418888	0.982378	1.760973e-05
rs10508958	PRKG1	0.486858	0.995705	4.489521e-07
rs6480499	PRKG1	0.450726	0.987667	3.134505e-06
rs7072999	PRKG1	0.415903	0.976816	1.722923e-05
rs2174257	PRKG1	0.452057	0.98835	2.718907e-06
rs3733553	PRKG2	0.421615	0.979579	1.213794e-05		KO mice are defective in resetting the circadian clock	[15]
rs752579	RAI1	0.427589	0.98099	1.180700e-05		Rai1+/− mice consume a significantly higher proportion of their food during the light phase (rest phase) than do wild type mice	[16]
rs2271733	RAX	0.420574	0.983781	1.028666e-05		Fewer mutant mice than normal entrain to restricted wheel access	[17]
rs10519052	RORA	0.454685	0.990539	1.848833e-05		KO mice have shortened period length of the locomotor activity rhythm, heterozygotes have impaired response to photic stimuli (unstable rhythmicity)	[18]
rs4775289	RORA	0.424983	0.98357	3.666649e-06
rs341366	RORA	0.431255	0.979516	1.476109e-05
rs10519074	RORA	0.434221	0.985248	8.576592e-06
rs4775301	RORA	0.417969	0.972203	7.641367e-06
rs782907	RORA	0.425015	0.976855	1.452690e-05
rs968357	RORB	0.46024	0.992445	2.654551e-06		In constant darkness, KO mice show free-running circadian rhythms of both locomotion and body temperature, with period longer than wild type animals	[19]
rs2236409	TNC	0.432874	0.985494	9.344333e-06		KO mice showed delayed resynchronization to daylight reversal	[20]
rs7300641	TPH2	0.414923	0.975438	1.675586e-05		KO mice display more extended daytime sleep and decreased blood pressure and heart rate during nighttime	[21]
rs4445877	UBE3A	0.413899	0.974196	5.205622e-06		Ube3a maternal-deficient mice show reduced slow-wave sleep (SWS) amount with increase waking at the dark/light transitions; increased SWS and wake episode numbers; and deterioration of paradoxical sleep	[22]
Human diseases
SNP	Gene	Kendall's rank correlation coefficient (tau)	Tau rank	Kendall's rank correlation p value	Disease	Phenotype
rs5909187	CDKL5	0.442534	0.986661	6.275134e-06	Angelman syndrome-like or atypical Rett syndrome	Low rapid REM sleep, frequent awakenings, and low sleep efficiency have been described	[23]
rs1790325	DHCR7	0.448672	0.988425	3.177282e-06	Smith-Lemli-Opitz syndrome	Sleep-cycle disturbance is a common feature of SLOS	[24,25]
rs11603330	DHCR7	0.494675	0.994917	2.848046e-07
rs3791446	HDAC4	0.400308	0.969145	3.574456e-05	Brachydacytly-mental retardation syndrome	Sleep disturbances are a common finding in BDMR	[26]
rs6705378	HDAC4	0.383352	0.958746	7.297822e-05
rs13414769	HDAC4	0.40229	0.969484	3.134047e-05
rs1399629	HDAC4	0.381353	0.95507	8.055698e-05
rs2239464	MECP2	0.494082	0.995974	3.189059e-07		Sleep disturbances are very common in Rett syndrome (more total sleep, significantly less nighttime sleep, and significantly more daytime sleep; night wakings, delayed sleep onset and early wakings)	[27]
rs6732399	NRXN1	0.438026	0.982981	5.401545e-06	Pitt-Hopkins-like syndrome 2	Abnormal sleep-wake cycle	[28,29]
rs11690397	NRXN1	0.437431	0.982756	5.604161e-06
rs6733430	NRXN1	0.427429	0.978665	9.385021e-06
rs988179	NRXN1	0.456977	0.990987	4.458957e-06
rs11691013	NRXN1	0.475147	0.995813	2.050579e-06
rs17539653	NRXN1	0.574581	0.999867	7.341082e-09
rs918807	NRXN1	0.47386	0.993424	1.090200e-06
rs858953	NRXN1	0.603199	1	1.225603e-09
rs1518551	NRXN1	0.469752	0.992365	1.413527e-06
rs3892750	NRXN1	0.399874	0.971711	5.181939e-05
rs1558799	NRXN1	0.402651	0.965381	5.453642e-05
rs17041095	NRXN1	0.402742	0.970017	2.944652e-05
rs10490168	NRXN1	0.402457	0.972692	3.317638e-05
rs2193412	NRXN1	0.451763	0.98833	3.111093e-06
rs2024513	NRXN1	0.477766	0.994204	8.432035e-07
rs968972	NRXN1	0.382657	0.956136	7.118378e-05
rs17572476	NRXN1	0.427318	0.984317	1.327210e-05
rs13409387	NRXN1	0.42049	0.982348	1.386318e-05
rs12463983	NRXN1	0.485734	0.995515	6.554448e-07
rs13017431	NRXN1	0.430047	0.985789	1.398150e-05
rs7567632	NRXN1	0.423921	0.985088	1.235070e-05
rs2193410	NRXN1	0.493695	0.996401	3.323401e-07
rs10195460	NRXN1	0.380298	0.956497	8.328098e-05
rs13382584	NRXN1	0.417182	0.976506	1.705718e-05
rs8137951	SHANK3	0.45021	0.989294	3.148490e-06	Phelan-McDermid syndrome	Sleep disturbances are common in PMD (Difficulty falling to sleep and staying asleep)	[30]
rs710220	SLC2A1	0.38813	0.961697	5.636562e-05	Glut-1 deficiency syndrome	Sleep disturbances and lethargy are observed in patients suffering from the syndrome	[31]
rs2297972	SLC2A1	0.40061	0.96741	3.262653e-05
rs12406072	SLC2A1	0.411129	0.980292	2.430141e-05
Melanopsin signalling
SNP	Gene	Kendall's rank correlation coefficient (tau)	Tau rank	Kendall's rank correlation p value
rs308039	GNA11	0.40731	0.971648	2.386599e-05
rs10869979	GNAQ	0.419332	0.976114	1.352689e-05
rs4745672	GNAQ	0.445043	0.986325	4.390830e-06
rs12117302	INADL	0.464241	0.993395	2.963543e-06
rs2476197	INADL	0.504975	0.997533	1.833878e-07
rs2481672	INADL	0.492156	0.996155	3.749525e-07
rs6056427	PLCB4	0.430448	0.984513	4.409407e-05
rs2224361	PLCB4	0.440259	0.991126	4.221720e-05
rs6516454	PLCB4	0.389108	0.963664	6.096085e-05
rs16995731	PLCB4	0.429313	0.985527	1.176719e-05
rs2138004	PRKCA	0.403361	0.971266	3.025057e-05
rs10910030	PRKCZ	0.548108	0.9994	1.588239e-08
rs424079	PRKCZ	0.419332	0.977369	1.352689e-05
rs2257182	PRKCZ	0.415555	0.976372	1.669548e-05
rs1392171	TRPC7	0.46579	0.992887	2.122983e-06
rs2216640	TRPC7	0.4295	0.981167	8.985851e-06
rs1499764	TRPC7	0.4295	0.981167	8.985851e-06
rs3756693	TRPC7	0.446106	0.988995	5.554881e-06
rs4976489	TRPC7	0.419527	0.977169	1.394848e-05
References
1. Bjorness TE, Kelly CL, Gao T, Poffenberger V, Greene RW: Control and function of the homeostatic sleep response by adenosine A1 receptors. J Neurosci 2009, 29(5):1267-1276.
2. Bedrosian TA, Herring KL, Weil ZM, Nelson RJ: Altered temporal patterns of anxiety in aged and amyloid precursor protein (APP) transgenic mice. Proc Natl Acad Sci U S A 2011, 108(28):11686-11691.
3. DeAndrade MP, Johnson RL,Jr, Unger EL, Zhang L, van Groen T, Gamble KL, Li Y: Motor restlessness, sleep disturbances, thermal sensory alterations and elevated serum iron levels in Btbd9 mutant mice. Hum Mol Genet 2012, 21(18):3984-3992.
4. Sadakata T, Washida M, Iwayama Y, Shoji S, Sato Y, Ohkura T, Katoh-Semba R, Nakajima M, Sekine Y, Tanaka M, Nakamura K, Iwata Y, Tsuchiya KJ, Mori N, Detera-Wadleigh SD, Ichikawa H, Itohara S, Yoshikawa T, Furuichi T: Autistic-like phenotypes in Cadps2-knockout mice and aberrant CADPS2 splicing in autistic patients. J Clin Invest 2007, 117(4):931-943.
5. De La Herran-Arita AK, Zomosa-Signoret VC, Millan-Aldaco DA, Palomero-Rivero M, Guerra-Crespo M, Drucker-Colin R, Vidaltamayo R: Aspects of the narcolepsy-cataplexy syndrome in O/E3-null mutant mice. Neuroscience 2011, 183:134-143.
6. Shima T, Yagi T, Isojima Y, Okumura N, Okada M, Nagai K: Changes in circadian period and morphology of the hypothalamic suprachiasmatic nucleus in fyn kinase-deficient mice. Brain Res 2000, 870(1-2):36-43.
7. Mochizuki T, Arrigoni E, Marcus JN, Clark EL, Yamamoto M, Honer M, Borroni E, Lowell BB, Elmquist JK, Scammell TE: Orexin receptor 2 expression in the posterior hypothalamus rescues sleepiness in narcoleptic mice. Proc Natl Acad Sci U S A 2011, 108(11):4471-4476.
8. Meredith AL, Wiler SW, Miller BH, Takahashi JS, Fodor AA, Ruby NF, Aldrich RW: BK calcium-activated potassium channels regulate circadian behavioral rhythms and pacemaker output. Nat Neurosci 2006, 9(8):1041-1049.
9. Shen H, Watanabe M, Tomasiewicz H, Rutishauser U, Magnuson T, Glass JD: Role of neural cell adhesion molecule and polysialic acid in mouse circadian clock function. J Neurosci 1997, 17(13):5221-5229.
10. Chen L, Majde JA, Krueger JM: Spontaneous sleep in mice with targeted disruptions of neuronal or inducible nitric oxide synthase genes. Brain Res 2003, 973(2):214-222.
11. Fuller PM, Jones TA, Jones SM, Fuller CA: Neurovestibular modulation of circadian and homeostatic regulation: vestibulohypothalamic connection? Proc Natl Acad Sci U S A 2002, 99(24):15723-15728.
12. Quiros PM, Ramsay AJ, Sala D, Fernandez-Vizarra E, Rodriguez F, Peinado JR, Fernandez-Garcia MS, Vega JA, Enriquez JA, Zorzano A, Lopez-Otin C: Loss of mitochondrial protease OMA1 alters processing of the GTPase OPA1 and causes obesity and defective thermogenesis in mice. EMBO J 2012, 31(9):2117-2133.
13. Masubuchi S, Gao T, O'Neill A, Eckel-Mahan K, Newton AC, Sassone-Corsi P: Protein phosphatase PHLPP1 controls the light-induced resetting of the circadian clock. Proc Natl Acad Sci U S A 2010, 107(4):1642-1647.
14. Langmesser S, Franken P, Feil S, Emmenegger Y, Albrecht U, Feil R: cGMP-dependent protein kinase type I is implicated in the regulation of the timing and quality of sleep and wakefulness. PLoS One 2009, 4(1):e4238.
15. Oster H, Werner C, Magnone MC, Mayser H, Feil R, Seeliger MW, Hofmann F, Albrecht U: cGMP-dependent protein kinase II modulates mPer1 and mPer2 gene induction and influences phase shifts of the circadian clock. Curr Biol 2003, 13(9):725-733.
16. Burns B, Schmidt K, Williams SR, Kim S, Girirajan S, Elsea SH: Rai1 haploinsufficiency causes reduced Bdnf expression resulting in hyperphagia, obesity and altered fat distribution in mice and humans with no evidence of metabolic syndrome. Hum Mol Genet 2010, 19(20):4026-4042.
17. Laemle LK, Ottenweller JE: Nonphotic entrainment of activity and temperature rhythms in anophthalmic mice. Physiol Behav 1999, 66(3):461-471.
18. Akashi M, Takumi T: The orphan nuclear receptor RORalpha regulates circadian transcription of the mammalian core-clock Bmal1. Nat Struct Mol Biol 2005, 12(5):441-448.
19. Andre E, Conquet F, Steinmayr M, Stratton SC, Porciatti V, Becker-Andre M: Disruption of retinoid-related orphan receptor beta changes circadian behavior, causes retinal degeneration and leads to vacillans phenotype in mice. EMBO J 1998, 17(14):3867-3877.
20. Morellini F, Schachner M: Enhanced novelty-induced activity, reduced anxiety, delayed resynchronization to daylight reversal and weaker muscle strength in tenascin-C-deficient mice. Eur J Neurosci 2006, 23(5):1255-1268.
21. Alenina N, Kikic D, Todiras M, Mosienko V, Qadri F, Plehm R, Boye P, Vilianovitch L, Sohr R, Tenner K, Hortnagl H, Bader M: Growth retardation and altered autonomic control in mice lacking brain serotonin. Proc Natl Acad Sci U S A 2009, 106(25):10332-10337.
22. Colas D, Wagstaff J, Fort P, Salvert D, Sarda N: Sleep disturbances in Ube3a maternal-deficient mice modeling Angelman syndrome. Neurobiol Dis 2005, 20(2):471-478.
23. Hagebeuk EE, van den Bossche RA, de Weerd AW: Respiratory and sleep disorders in female children with atypical Rett syndrome caused by mutations in the CDKL5 gene. Dev Med Child Neurol 2013, 55(5):480-484.
24. Tierney E, Nwokoro NA, Porter FD, Freund LS, Ghuman JK, Kelley RI: Behavior phenotype in the RSH/Smith-Lemli-Opitz syndrome. Am J Med Genet 2001, 98(2):191-200.
25. Ryan AK, Bartlett K, Clayton P, Eaton S, Mills L, Donnai D, Winter RM, Burn J: Smith-Lemli-Opitz syndrome: a variable clinical and biochemical phenotype. J Med Genet 1998, 35(7):558-565.
26. Williams SR, Aldred MA, Der Kaloustian VM, Halal F, Gowans G, McLeod DR, Zondag S, Toriello HV, Magenis RE, Elsea SH: Haploinsufficiency of HDAC4 causes brachydactyly mental retardation syndrome, with brachydactyly type E, developmental delays, and behavioral problems. Am J Hum Genet 2010, 87(2):219-228.
27. Piazza CC, Fisher W, Kiesewetter K, Bowman L, Moser H: Aberrant sleep patterns in children with the Rett syndrome. Brain Dev 1990, 12(5):488-493.
28. Zweier C, de Jong EK, Zweier M, Orrico A, Ousager LB, Collins AL, Bijlsma EK, Oortveld MA, Ekici AB, Reis A, Schenck A, Rauch A: CNTNAP2 and NRXN1 are mutated in autosomal-recessive Pitt-Hopkins-like mental retardation and determine the level of a common synaptic protein in Drosophila. Am J Hum Genet 2009, 85(5):655-666.
29. Harrison V, Connell L, Hayesmoore J, McParland J, Pike MG, Blair E: Compound heterozygous deletion of NRXN1 causing severe developmental delay with early onset epilepsy in two sisters. Am J Med Genet A 2011, 155A(11):2826-2831.
30. Phelan K, McDermid HE: The 22q13.3 Deletion Syndrome (Phelan-McDermid Syndrome). Mol Syndromol 2012, 2(3-5):186-201.
31. Wang D, Pascual JM, Yang H, Engelstad K, Jhung S, Sun RP, De Vivo DC: Glut-1 deficiency syndrome: clinical, genetic, and therapeutic aspects. Ann Neurol 2005, 57(1):111-118.
